# Supplementary material for: Family Resilience and Dyadic Coping during the Outbreak of the COVID-19 Pandemic in Italy: Their Protective Role in Hedonic and Eudaimonic Well-Being
Source: Int J Environ Res Public Health. 2023 Sep 6;20(18):6719. doi: 10.3390/ijerph20186719 (PMC10530876; doi:10.3390/ijerph20186719)
Supplement: Supplementary file 1 [file ijerph-20-06719-s001.zip]

Archive with 1 entries (1 files):
- ijerph-2517428-supplementary.pdf
